# Supplementary material for: Systematic Review of the Application of Computational Fluid Dynamics for Adult Aortic Diseases
Source: Rev Cardiovasc Med. 2023 Dec 19;24(12):355. doi: 10.31083/j.rcm2412355 (PMC11272863; doi:10.31083/j.rcm2412355)
Supplement: Supplementary file 1 [file 2153-8174-24-12-355-s1.zip]

Archive with 1 entries (1 files):
- 2153-8174-24-12-355-s1.pdf
